# Supplementary material for: Psychological factors associated with COVID-19 related anxiety and depression in young adults during the COVID-19 pandemic
Source: PLoS One. 2023 Jun 2;18(6):e0286636. doi: 10.1371/journal.pone.0286636 (PMC10237641; doi:10.1371/journal.pone.0286636)
Supplement: S1 File. Dataset — (XLSX) [file pone.0286636.s005.xlsx]

## Sheet: LYE_2023_189_minimalDataSET
S1 File. Dataset.
ID	sex	age	BMI	SES	EDU_L0_H1	ETISR_Total	FMP_Total35	RULS_3	WI_6	CES_Depression	FCV19S_total
S1	1	31	21.3669	2	0	12	101	7	15	26	12
S2	1	30	21.4619	3	0	0	84	4	0	25	0
S3	2	24	21.9899	3	1	0	67	4	5	12	2
S4	2	24	18.8189	4	1	9	128	3	18	26	11
S5	1	35	26.2507	2	1	3	90	6	4	10	0
S6	2	23	21.3675	3	0	7	141	3	1	6	3
S7	2	30	20.061	3	1	9	103	7	11	40	11
S8	2	28	20.5761	3	1	1	117	6	11	18	8
S9	1	25	20.7612	2	1	7	93	6	3	12	1
S10	2	24	16.5889	4	1	0	69	5	2	5	1
S11	1	26	22.2826	3	1	3	81	3	5	7	0
S12	2	31	27.2392	2	0	11	107	9	6	43	0
S13	1	21	20.984	3	1	1	75	3	1	8	7
S14	2	30	19.0311	3	1	5	81	3	6	4	1
S15	1	24	21.7982	3	1	0	108	5	7	4	1
S16	1	20	22.9819	1	1	1	89	5	3	7	3
S17	2	20	19.1327	3	1	5	110	6	4	18	0
S18	2	24	18.7962	3	1	6	121	9	11	37	14
S19	2	25	19.5965	2	1	0	80	3	4	6	0
S20	2	30	24.8016	2	1	0	97	7	5	15	4
S21	2	20	19.5312	3	1	3	85	3	5	19	0
S22	2	30	25.5937	2	1	2	59	3	2	0	0
S23	2	33	20.8209	1	0	4	90	10	9	39	7
S24	2	24	30.0433	3	1	4	125	4	2	11	0
S25	1	22	27.6601	3	1	7	135	8	14	28	7
S26	2	33	27.5873	3	1	12	160	12	23	45	12
S27	2	30	28.3737	3	1	9	97	3	7	25	3
S28	2	28	23.4375	3	1	5	108	7	4	21	1
S29	2	34	22.3757	4	1	4	119	6	8	13	2
S30	2	25	21.4844	3	1	9	118	6	7	22	0
S31	2	30	22.6409	3	1	0	90	3	2	12	3
S32	2	30	20.7008	5	1	6	118	3	2	5	4
S33	1	26	24.2587	2	1	8	80	6	2	23	4
S34	1	33	51.9	3	1	0	87	9	8	20	4
S35	2	35	28.9062	2	1	12	120	9	10	41	4
S36	2	34	21.7738	3	1	12	81	8	2	19	0
S37	2	25	18.8707	3	1	0	110	3	6	10	0
S38	1	38	31.0735	2	1	13	117	8	18	35	13
S39	1	25	26.7949	4	1	0	108	7	7	13	1
S40	2	35	17.7462	3	1	4	111	10	7	22	5
S41	1	22	28.7356	5	1	3	105	4	1	6	2
S42	2	30	26.2227	3	0	8	129	4	0	21	1
S43	2	28	17.9817	2	1	8	129	10	11	30	6
S44	1	25	25.3815	3	1	1	94	4	1	13	0
S45	2	20	21.2183	3	1	3	123	3	5	16	6
S46	2	28	19.7133	3	1	4	83	5	8	14	3
S47	2	22	21.2306	3	1	0	79	3	4	16	0
S48	1	26	23.3234	3	1	3	96	3	8	18	3
S49	1	31	23.8751	2	1	5	99	5	5	10	0
S50	1	24	21.9671	2	1	4	119	4	7	14	3
S51	2	34	22.1367	3	1	4	133	6	8	29	3
S52	2	31	25.6312	2	0	5	87	4	24	23	16
S53	2	20	20.061	3	1	0	77	3	1	11	2
S54	2	25	21.5645	2	1	1	101	7	10	22	13
S55	1	24	21.8776	3	1	4	133	3	0	9	0
S56	2	33	26.2985	3	1	13	125	10	4	33	15
S57	2	35	21.2183	2	1	8	126	12	9	24	4
S58	1	36	28.0899	3	1	4	99	3	4	13	0
S59	2	28	23.5294	3	1	3	76	6	9	41	10
S60	2	30	19.3337	4	1	3	102	4	6	15	4
S61	2	29	21.7181	2	1	11	103	8	8	29	2
S62	1	24	20.1771	2	1	7	87	7	4	27	5
S63	2	26	17.6309	4	1	7	117	9	9	31	2
S64	1	22	22.3863	4	1	11	108	12	11	25	1
S65	2	22	34.8899	2	1	1	119	9	13	25	14
S66	1	27	22.0522	2	1	0	88	4	5	1	2
S67	2	29	19.2234	3	1	11	105	7	5	21	3
S68	2	29	22.2222	3	1	8	93	8	11	8	5
S69	2	29	18.902	3	1	0	102	5	3	8	6
S70	2	25	20.3125	3	1	0	98	5	3	13	1
S71	2	31	19.9481	3	1	7	131	3	4	11	0
S72	2	28	20.4491	3	1	2	95	3	0	6	3
S73	2	25	18.7783	3	0	7	98	6	1	15	2
S74	2	38	24.8016	2	1	8	62	10	2	7	0
S75	1	22	24.8163	4	1	3	110	6	1	25	4
S76	1	30	22.7204	3	1	10	88	7	7	18	5
S77	1	25	20.7157	2	1	10	88	6	6	13	0
S78	2	22	28.251	4	1	1	124	5	5	28	4
S79	2	25	21.6713	3	1	4	87	5	4	19	6
S80	1	39	25.4327	3	1	3	82	7	11	12	5
S81	2	40	15.8173	3	1	1	87	9	8	14	3
S82	2	39	19.0677	3	1	0	81	3	5	12	7
S83	2	23	28.2284	2	1	4	75	3	2	13	0
S84	1	31	28.089	3	1	6	106	3	7	4	0
S85	1	31	25.1429	3	1	3	80	4	6	9	4
S86	2	27	18.7328	3	1	1	97	5	2	24	0
S87	1	28	26.3958	3	1	6	80	3	11	2	4
S88	1	19	19.1516	3	1	5	145	6	13	28	2
S89	1	30	21.7181	3	1	8	102	6	3	21	2
S90	1	26	34.4753	4	0	3	120	5	7	25	8
S91	1	24	21.6296	2	1	0	114	3	10	10	4
S92	1	30	24.9649	3	1	0	99	4	0	23	0
S93	2	20	20.3244	3	1	0	66	3	3	13	0
S94	1	19	22.7583	3	1	3	78	3	2	4	2
S95	1	26	25.0593	3	0	3	114	6	9	21	0
S96	2	20	22.2063	5	1	4	92	3	3	9	2
S97	1	27	20.8307	2	0	9	78	3	2	8	1
S98	2	21	21.1927	3	0	9	82	9	4	27	1
S99	1	23	21.6049	3	0	2	100	3	9	5	3
S100	2	36	21.3675	5	1	0	52	3	0	3	0
S101	2	22	31.7739	3	1	4	109	6	8	25	5
S102	1	24	21.201	2	1	2	110	4	10	18	11
S103	2	30	19.7239	2	1	1	110	4	3	9	4
S104	2	24	20.5761	3	1	6	64	3	1	7	3
S105	2	20	18.75	3	1	3	91	8	2	23	1
S106	2	19	22.0581	3	1	8	124	5	8	25	3
S107	2	38	19.2336	2	1	13	102	8	5	20	0
S108	1	27	26.5832	5	1	0	107	3	6	7	2
S109	1	20	24.4898	3	1	6	107	7	3	17	0
S110	2	19	20.1951	4	1	9	126	4	8	18	6
S111	2	37	17.1029	3	1	0	114	6	3	6	4
S112	2	19	21.5645	2	1	2	82	3	4	7	2
S113	2	36	21.4844	2	1	2	76	6	6	26	1
S114	2	22	19.5312	4	1	4	90	4	1	5	4
S115	2	22	22.5827	3	1	0	112	6	6	26	7
S116	1	34	27.0842	3	1	2	80	3	6	10	3
S117	1	19	30.5241	3	1	2	48	4	0	14	0
S118	2	23	20.4444	2	1	0	109	8	9	41	4
S119	2	22	24.2188	3	1	7	134	10	6	31	0
S120	1	20	22.2826	3	1	0	73	3	4	7	0
S121	2	30	21.1927	3	1	0	78	6	2	26	1
S122	2	35	18.5178	3	1	5	121	9	12	34	10
S123	2	27	18.5901	2	1	3	56	4	2	13	5
S124	1	27	18.5135	1	1	6	86	7	2	11	1
S125	2	27	33.3465	3	1	5	92	7	3	15	0
S126	2	22	25.0995	4	1	7	80	10	7	24	12
S127	1	33	23.6713	3	1	5	119	12	8	38	3
S128	2	21	19.9219	3	1	1	73	3	4	6	1
S129	2	21	17.9418	3	1	0	111	4	15	14	11
S130	1	20	17.6471	3	1	8	106	8	4	18	0
S131	1	32	22.5981	3	1	2	71	3	2	7	2
S132	1	20	23.8087	2	1	7	93	3	7	13	0
S133	2	33	20.3125	4	1	2	126	7	12	13	8
S134	1	28	23.5102	2	1	10	113	10	2	15	0
S135	1	28	33.0247	4	1	8	91	3	5	5	0
S136	2	22	18.662	3	1	1	95	4	8	15	6
S137	1	33	22.7583	1	1	3	101	5	2	27	1
S138	2	38	22.6757	2	1	2	110	8	8	24	2
S139	1	34	23.5666	3	1	2	99	6	3	4	0
S140	1	23	22.7732	3	1	6	113	9	0	11	0
S141	2	37	26.5731	2	1	20	149	10	23	41	28
S142	1	34	29.0657	2	1	8	71	3	11	20	10
S143	1	30	20.5714	3	1	6	112	3	9	8	5
S144	2	28	20.7008	3	1	0	64	4	14	1	2
S145	2	23	18.2899	3	1	10	120	3	2	8	2
S146	2	20	20.5693	4	1	2	130	9	12	22	2
S147	1	33	23.6295	3	1	4	136	6	0	20	4
S148	2	25	14.6355	3	1	3	100	9	7	25	1
S149	2	22	20.2848	3	1	1	86	3	7	10	1
S150	1	29	33.5765	4	0	2	103	3	0	0	0
S151	1	31	30.0266	3	1	4	94	6	8	15	4
S152	1	25	23.7812	2	1	8	106	9	16	35	19
S153	2	33	19.0451	2	0	10	94	7	9	17	5
S154	1	34	34.4161	3	1	0	62	3	3	8	1
S155	1	34	23.8088	3	1	15	69	6	6	23	0
S156	1	29	25.2493	2	1	1	96	5	10	13	2
S157	2	24	20.1733	3	1	1	93	8	2	6	4
S158	1	31	21.4692	2	1	12	82	6	0	13	2
S159	2	22	28.6851	5	1	0	118	7	4	7	3
S160	1	30	20.9162	2	1	8	103	12	13	39	4
S161	2	27	22.2656	2	1	8	128	5	5	22	3
S162	2	24	19.5965	2	0	7	103	6	6	11	1
S163	1	27	23.7228	2	1	12	116	12	6	35	2
S164	1	28	23.1206	3	1	7	78	3	3	5	0
S165	2	24	22.0317	3	1	9	91	6	4	14	6
S166	2	23	28.0404	2	1	2	71	3	4	10	1
S167	2	22	19.052	3	1	14	147	10	10	35	1
S168	2	33	21.4533	3	1	3	88	9	8	33	3
S169	1	38	33.0295	3	1	2	89	4	6	3	0
S170	1	25	17.7154	3	1	6	111	9	9	29	0
S171	2	26	17.9282	4	1	1	74	7	0	19	0
S172	1	24	27.7575	2	1	2	64	3	13	12	9
S173	2	38	17.6898	3	1	1	107	7	13	21	2
S174	1	26	25.8806	4	1	5	127	6	5	16	0
S175	2	33	19.8141	2	1	1	105	4	11	22	2
S176	2	24	25.0762	2	1	4	123	7	0	12	1
S177	2	26	20.1348	3	1	0	95	4	9	22	5
S178	1	34	24.5779	2	1	6	67	3	8	7	2
S179	2	29	21.9899	3	1	4	87	6	4	30	4
S180	2	33	20.5761	3	1	8	121	5	6	14	4
S181	1	32	25.4327	4	1	5	111	3	3	3	2
S182	2	33	20.5499	3	0	5	98	5	9	17	2
S183	1	35	21.1389	4	1	8	120	8	5	12	10
S184	1	34	23.939	2	1	3	73	7	7	9	3
S185	1	33	26.4236	6	1	9	132	9	7	15	2
S186	2	34	17.2111	2	0	2	95	6	8	20	3
S187	2	33	23.0681	3	1	7	122	8	8	38	8
S188	1	33	21.0077	3	1	6	89	3	3	2	0
S189	1	33	22.8374	3	1	3	66	6	6	15	0
